# Supplementary material for: A network pharmacology approach to predict potential targets and mechanisms of “Ramulus Cinnamomi (cassiae) – Paeonia lactiflora” herb pair in the treatment of chronic pain with comorbid anxiety and depression
Source: Ann Med. 2022 Jan 31;54(1):413–25. doi: 10.1080/07853890.2022.2031268 (PMC8812742; doi:10.1080/07853890.2022.2031268)
Supplement: Supplemental Material [file IANN_A_2031268_SM8833.zip]

Archive with 9 entries (9 files):
- Supplemental files/Table S1.docx
- Supplemental files/Table S2.docx
- Supplemental files/Table S3.docx
- Supplemental files/Table S4.docx
- Supplemental files/Table S5.docx
- Supplemental files/Table S6.docx
- Supplemental files/Table S7.docx
- Supplemental files/Table S8.docx
- Supplemental files/Table S9.docx
